# Supplementary material for: Optimizing External Beam Radiotherapy as per the Risk Group of Localized Prostate Cancer: A Nationwide Multi-Institutional Study (KROG 18-15)
Source: Cancers (Basel). 2021 May 31;13(11):2732. doi: 10.3390/cancers13112732 (PMC8198120; doi:10.3390/cancers13112732)
Supplement: Supplementary file 1 [file cancers-13-02732-s001.zip]

Archive with 1 entries (1 files):
- cancers-1186594-supplementary.pdf
